# Supplementary material for: Nectin-2 Acts as a Viral Entry Mediated Molecule That Binds to Human Herpesvirus 6B Glycoprotein B
Source: Viruses. 2022 Jan 16;14(1):160. doi: 10.3390/v14010160 (PMC8779676; doi:10.3390/v14010160)
Supplement: Supplementary file 1 [file viruses-14-00160-s001.zip]

Archive with 1 entries (1 files):
- viruses-1527835-supplementary.pdf
